# Supplementary material for: Gene Structural Specificity and Expression of MADS-Box Gene Family in Camellia chekiangoleosa
Source: Int J Mol Sci. 2023 Feb 8;24(4):3434. doi: 10.3390/ijms24043434 (PMC9960327; doi:10.3390/ijms24043434)
Supplement: Supplementary file 1 [file ijms-24-03434-s001.zip]

Archive with 1 entries (1 files):
- ijms-2119342-supplementary.pdf
